# Supplementary material for: Dynamic Measurement of a Cancer Biomarker: Towards In Situ Application of a Fiber-Optic Ball Resonator Biosensor in CD44 Protein Detection
Source: Sensors (Basel). 2024 Mar 21;24(6):1991. doi: 10.3390/s24061991 (PMC10974573; doi:10.3390/s24061991)
Supplement: Supplementary file 1 [file sensors-24-01991-s001.zip]

Archive with 1 entries (1 files):
- sensors-2833993-supplementary.pdf
